# Supplementary material for: Computed Tomography and Magnetic Resonance Imaging in Liver Iron Overload: From Precise Quantification to Prognosis Assessment
Source: Biomedicines. 2024 Oct 25;12(11):2456. doi: 10.3390/biomedicines12112456 (PMC11592092; doi:10.3390/biomedicines12112456)
Supplement: Supplementary file 1 [file biomedicines-12-02456-s001.zip]

Archive with 2 entries (2 files):
- biomedicines-3141567-table s1.pdf
- biomedicines-3141567-table s2.pdf
